# Supplementary material for: Correlating enzyme annotations with a large set of microbial growth temperatures reveals metabolic adaptations to growth at diverse temperatures
Source: BMC Microbiol. 2018 Nov 6;18:177. doi: 10.1186/s12866-018-1320-7 (PMC6219164; doi:10.1186/s12866-018-1320-7)
Supplement: Supplementary file 5 — significant_ec.tsv. A tab-delimited data file containing a total of 319 unique EC numbers that are significantly correlated with temperature in archaea or bacteria. Respectively, the data headers “domain” and “ec” indicate the domain of life and the EC number. The table indicates the Spearman correlation coefficient (“spearmah_rho”) and the corrected p-value (adjusted by false discovery rate, “pval_norm”). Only EC numbers with a p-value less than or equal to 0.01 are included. (TSV 11 kb) [file 12866_2018_1320_MOESM5_ESM.tsv]

domain	ec	spearman_rho	pvalue_norm
Archaea	1.5.1.5	-0.64	6.5e-05
Archaea	3.5.4.9	-0.64	6.5e-05
Bacteria	2.1.1.166	-0.61	1e-06
Archaea	2.1.1.166	-0.69	4.5e-06
Bacteria	2.3.1.31	0.44	0.0018
Archaea	2.3.1.31	-0.7	3.1e-06
Archaea	2.3.1.182	-0.61	0.00019
Archaea	6.3.5.11	-0.72	1.1e-06
Bacteria	4.2.1.136	0.48	0.00043
Bacteria	5.1.99.6	0.54	2.7e-05
Archaea	1.4.1.1	-0.55	0.0013
Bacteria	2.7.4.16	-0.55	2.1e-05
Bacteria	6.3.3.1	0.44	0.0017
Bacteria	2.7.6.1	0.54	4.1e-05
Bacteria	2.7.9.1	0.62	4.6e-07
Bacteria	2.7.4.9	0.49	0.00029
Archaea	2.5.1.77	-0.76	7.5e-08
Bacteria	2.4.2.8	0.45	0.0012
Archaea	2.4.2.8	-0.5	0.0063
Archaea	4.1.1.20	-0.78	2e-08
Bacteria	1.8.4.11	-0.66	2.9e-08
Archaea	1.8.4.11	-0.79	1.3e-08
Archaea	4.1.99.12	-0.8	6.2e-09
Bacteria	3.6.1.7	0.56	9.4e-06
Bacteria	1.1.1.37	-0.43	0.0024
Bacteria	2.8.1.4	0.58	4.5e-06
Archaea	4.2.1.33	-0.51	0.0051
Archaea	6.1.1.23	-0.6	0.00026
Archaea	1.17.1.8	-0.69	6.3e-06
Archaea	6.3.2.31	-0.59	0.00036
Archaea	6.3.2.34	-0.58	0.00049
Archaea	2.7.7.68	-0.7	3.2e-06
Archaea	3.5.4.27	-0.68	9.7e-06
Archaea	2.1.1.86	-0.61	0.00018
Archaea	2.3.1.35	-0.66	2.1e-05
Archaea	2.3.1.1	-0.66	2.2e-05
Archaea	4.2.1.24	-0.49	0.007
Archaea	2.7.6.3	-0.51	0.0041
Archaea	2.2.1.10	-0.73	6.6e-07
Archaea	6.1.1.26	-0.57	0.00068
Bacteria	4.1.1.11	0.48	0.00046
Archaea	4.1.1.25	-0.61	0.00017
Bacteria	6.3.5.7	0.74	4.2e-11
Bacteria	3.1.3.18	-0.46	0.001
Bacteria	2.1.3.3	0.48	0.00039
Bacteria	1.2.7.8	0.46	0.00098
Bacteria	4.2.3.1	0.52	7.1e-05
Bacteria	2.7.7.13	0.4	0.0063
Bacteria	1.11.1.21	-0.54	2.6e-05
Bacteria	2.7.7.85	0.66	2.7e-08
Archaea	2.7.7.85	-0.49	0.007
Bacteria	3.5.1.44	0.4	0.0068
Archaea	3.5.1.44	-0.6	0.00026
Archaea	3.1.3.5	-0.53	0.0028
Bacteria	1.1.1.95	0.5	2e-04
Archaea	1.1.1.95	-0.56	0.001
Bacteria	4.3.3.6	0.7	1.3e-09
Archaea	2.7.2.8	-0.48	0.0087
Bacteria	4.3.99.3	-0.47	0.00068
Bacteria	5.3.1.23	0.65	6.7e-08
Bacteria	6.5.1.1	-0.4	0.0074
Archaea	3.1.1.61	-0.61	0.00022
Archaea	1.1.1.23	-0.48	0.0098
Archaea	4.3.3.7	-0.59	0.00044
Archaea	2.7.2.11	-0.63	9.2e-05
Archaea	2.1.2.1	-0.63	7.8e-05
Archaea	2.7.8.28	-0.71	2.2e-06
Bacteria	4.1.2.25	-0.49	0.00024
Archaea	4.1.2.25	-0.72	1.3e-06
Archaea	4.2.1.147	-0.5	0.0062
Bacteria	2.4.2.14	0.52	9.6e-05
Archaea	2.3.1.101	-0.59	0.00038
Bacteria	3.6.3.27	0.53	4.8e-05
Bacteria	2.1.1.77	-0.66	2.8e-08
Archaea	2.5.1.49	-0.69	6.3e-06
Archaea	2.1.1.196	-0.55	0.0014
Archaea	1.2.1.41	-0.63	9.2e-05
Archaea	1.5.98.2	-0.82	1e-09
Archaea	2.4.2.44	-0.55	0.0015
Bacteria	3.5.4.2	-0.44	0.0019
Archaea	2.1.1.245	-0.53	0.0026
Bacteria	2.5.1.41	-0.45	0.0013
Archaea	1.5.98.1	-0.61	0.00019
Archaea	2.3.1.169	-0.53	0.0026
Bacteria	2.7.4.1	-0.51	0.00014
Archaea	2.7.4.1	-0.65	3.7e-05
Archaea	3.1.3.11	0.54	0.0022
Bacteria	1.11.1.6	-0.48	0.00044
Archaea	1.11.1.6	-0.53	0.003
Bacteria	1.15.1.1	-0.41	0.0059
Bacteria	6.2.1.5	-0.55	1.6e-05
Bacteria	1.2.7.3	0.58	5e-06
Bacteria	2.3.3.9	-0.51	1e-04
Bacteria	3.1.3.16	0.4	0.0074
Archaea	3.1.22.4	0.62	0.00011
Archaea	3.5.4.10	-0.68	9.6e-06
Bacteria	1.1.1.169	-0.62	4.1e-07
Archaea	2.5.1.3	-0.58	0.00061
Archaea	1.8.98.1	-0.52	0.0031
Bacteria	3.1.4.53	-0.65	7.2e-08
Bacteria	4.1.1.31	-0.46	0.0011
Bacteria	4.1.99.3	-0.46	0.001
Archaea	4.1.1.79	-0.57	0.00075
Archaea	2.1.1.151	-0.54	0.002
Archaea	6.2.1.30	-0.58	0.00064
Archaea	1.18.6.1	-0.62	0.00013
Bacteria	5.4.99.5	0.45	0.0011
Bacteria	3.6.4.13	-0.59	2.5e-06
Bacteria	3.1.3.71	0.62	5.4e-07
Bacteria	1.8.4.12	-0.51	0.00014
Archaea	1.8.4.12	-0.55	0.0012
Archaea	4.2.1.75	-0.62	0.00014
Bacteria	4.2.1.47	-0.45	0.0015
Archaea	4.2.1.47	-0.52	0.0038
Bacteria	4.2.1.1	-0.82	7.9e-15
Archaea	2.6.1.42	-0.68	9e-06
Bacteria	1.1.1.36	-0.59	2.8e-06
Bacteria	4.3.1.19	-0.55	2e-05
Bacteria	3.7.1.3	-0.6	1.2e-06
Bacteria	2.2.1.9	-0.47	7e-04
Bacteria	6.3.3.3	-0.63	1.8e-07
Bacteria	1.3.5.1	-0.53	4.9e-05
Bacteria	2.7.1.21	-0.41	0.0044
Bacteria	6.3.4.3	0.45	0.0013
Bacteria	2.7.1.48	-0.43	0.0022
Bacteria	4.1.3.36	-0.52	9.5e-05
Bacteria	2.1.1.45	-0.73	8.3e-11
Archaea	2.1.1.45	-0.49	0.0078
Bacteria	2.5.1.74	-0.4	0.007
Bacteria	4.2.1.51	0.46	0.00087
Bacteria	4.2.1.49	-0.45	0.0011
Bacteria	4.1.1.50	0.66	2.7e-08
Archaea	4.1.1.50	0.63	8.8e-05
Bacteria	3.5.1.10	-0.4	0.0066
Bacteria	4.1.1.37	-0.52	8.8e-05
Bacteria	4.99.1.1	-0.61	1e-06
Bacteria	2.1.1.148	0.53	4.3e-05
Archaea	2.1.1.148	0.63	7.8e-05
Archaea	2.5.1.10	-0.49	0.0069
Archaea	2.5.1.29	-0.51	0.0042
Bacteria	4.2.3.3	0.44	0.0017
Bacteria	4.1.1.65	-0.41	0.0043
Archaea	6.6.1.2	-0.48	0.0099
Archaea	3.4.17.19	0.51	0.0048
Bacteria	4.2.1.96	-0.52	6.5e-05
Bacteria	3.5.4.28	0.57	6.4e-06
Bacteria	3.5.4.31	0.58	3.6e-06
Bacteria	6.3.2.2	-0.62	3.6e-07
Bacteria	2.3.1.193	-0.62	4.8e-07
Archaea	2.3.1.193	0.7	4.2e-06
Bacteria	2.4.2.4	-0.42	0.0043
Bacteria	3.1.21.7	0.4	0.007
Bacteria	2.3.1.16	-0.39	0.0085
Bacteria	3.1.21.2	0.46	0.00099
Archaea	3.1.21.2	-0.49	0.0075
Bacteria	3.5.1.16	-0.49	0.00032
Bacteria	3.5.1.1	-0.44	0.0016
Bacteria	2.5.1.16	0.52	9.2e-05
Archaea	2.7.7.22	-0.5	0.0055
Bacteria	4.1.3.30	-0.58	3.9e-06
Archaea	2.4.2.28	0.54	0.0017
Bacteria	3.5.3.8	-0.4	0.0071
Bacteria	2.3.1.117	-0.61	9.7e-07
Bacteria	1.2.4.1	-0.48	0.00049
Bacteria	2.3.1.41	-0.64	1.3e-07
Bacteria	1.5.1.3	-0.74	4.6e-11
Archaea	1.5.1.3	-0.56	0.00092
Bacteria	1.2.1.12	-0.4	0.007
Bacteria	1.1.1.28	-0.47	0.00061
Bacteria	2.7.1.12	-0.39	0.01
Bacteria	1.8.1.2	-0.61	7.7e-07
Bacteria	1.10.2.2	-0.68	7.4e-09
Bacteria	3.5.4.25	0.43	0.0029
Archaea	4.1.1.32	0.51	0.0049
Bacteria	2.3.1.8	-0.58	4.3e-06
Bacteria	2.1.1.61	-0.64	1e-07
Bacteria	4.1.3.38	-0.4	0.0062
Bacteria	4.2.1.151	0.42	0.0031
Bacteria	1.1.1.27	0.62	4.5e-07
Bacteria	2.5.1.18	-0.56	9.7e-06
Bacteria	2.7.8.8	-0.43	0.003
Bacteria	3.1.6.1	-0.39	0.0095
Bacteria	2.7.1.25	-0.48	0.00036
Bacteria	4.4.1.5	-0.55	1.6e-05
Bacteria	2.7.6.5	0.39	0.0081
Bacteria	3.5.4.1	-0.53	6.4e-05
Archaea	3.5.4.1	-0.5	0.0055
Bacteria	2.7.7.19	-0.57	8.9e-06
Bacteria	2.1.1.163	-0.39	0.0093
Bacteria	3.1.11.5	-0.67	1.2e-08
Archaea	2.1.1.80	-0.57	0.00065
Bacteria	2.5.1.128	0.71	7.6e-10
Bacteria	1.1.1.290	-0.56	1e-05
Bacteria	3.6.3.17	0.48	5e-04
Bacteria	1.3.5.2	-0.66	2.7e-08
Bacteria	1.21.98.1	0.45	0.0015
Bacteria	3.5.1.15	-0.45	0.0015
Bacteria	3.8.1.3	-0.4	0.0062
Bacteria	3.6.1.3	0.55	1.8e-05
Bacteria	3.1.4.17	-0.4	0.0065
Bacteria	2.3.1.79	-0.4	0.0064
Bacteria	2.8.1.1	-0.47	0.00067
Bacteria	1.6.1.2	-0.59	2.3e-06
Bacteria	3.1.2.6	-0.65	8.1e-08
Bacteria	3.1.3.27	-0.63	2e-07
Bacteria	2.4.2.3	-0.72	4.6e-10
Bacteria	4.2.1.104	-0.4	0.0074
Archaea	3.4.21.53	-0.56	0.0011
Archaea	6.1.1.12	0.64	6.4e-05
Bacteria	2.9.1.1	0.42	0.0038
Bacteria	2.3.1.12	-0.8	4.5e-14
Bacteria	1.1.1.284	-0.72	4.6e-10
Bacteria	3.5.1.18	-0.39	0.0081
Bacteria	1.20.4.1	-0.42	0.004
Bacteria	1.2.1.16	-0.4	0.0068
Bacteria	3.2.1.52	-0.57	6.3e-06
Bacteria	1.2.7.5	0.45	0.0013
Bacteria	3.5.4.3	-0.59	3.1e-06
Bacteria	3.1.6.6	-0.4	0.0064
Bacteria	5.4.4.2	-0.45	0.0015
Bacteria	2.5.1.31	-0.64	1.6e-07
Bacteria	4.1.1.15	-0.53	5.9e-05
Bacteria	4.3.1.7	-0.41	0.0051
Bacteria	2.7.1.90	0.46	0.00099
Bacteria	3.6.1.22	-0.55	2e-05
Archaea	3.6.1.22	-0.5	0.0064
Archaea	3.1.26.3	-0.55	0.0016
Archaea	6.3.2.9	-0.5	0.0059
Bacteria	3.4.11.5	-0.66	2.7e-08
Archaea	2.1.2.3	-0.57	0.00084
Bacteria	3.4.21.26	-0.49	0.00033
Bacteria	6.1.1.22	-0.4	0.007
Bacteria	3.2.2.27	-0.79	1.8e-13
Bacteria	2.6.1.52	-0.58	4.5e-06
Bacteria	2.7.1.73	-0.47	0.00073
Archaea	3.1.11.6	-0.62	0.00011
Archaea	4.1.1.5	-0.58	0.00056
Archaea	4.1.1.81	-0.54	0.0018
Bacteria	2.3.1.28	-0.48	0.00042
Archaea	2.5.1.44	-0.52	0.0038
Bacteria	3.4.11.2	-0.58	4.6e-06
Bacteria	1.3.1.34	-0.55	2e-05
Archaea	5.4.3.2	-0.55	0.0015
Bacteria	3.4.24.71	-0.44	0.0019
Bacteria	3.5.4.4	-0.58	4.4e-06
Archaea	4.1.1.17	-0.51	0.0048
Archaea	2.6.1.57	-0.48	0.0095
Archaea	3.6.3.32	-0.59	0.00044
Bacteria	2.1.1.64	-0.76	5e-12
Archaea	1.5.1.20	-0.51	0.0041
Bacteria	3.1.11.1	-0.68	7.9e-09
Bacteria	1.1.1.88	-0.56	1.3e-05
Bacteria	4.7.1.1	-0.48	0.00043
Bacteria	3.5.2.17	-0.59	2.5e-06
Bacteria	1.1.1.271	-0.49	0.00029
Bacteria	2.3.1.157	0.39	0.0097
Bacteria	3.1.26.12	-0.77	2.8e-12
Bacteria	6.4.1.2	-0.47	0.00075
Bacteria	3.1.1.31	-0.46	0.00076
Bacteria	1.1.1.31	-0.48	0.00036
Bacteria	1.7.1.7	-0.49	0.00026
Bacteria	2.8.3.6	-0.39	0.0087
Bacteria	2.3.1.29	-0.67	2.2e-08
Bacteria	2.1.1.201	-0.64	1.4e-07
Bacteria	2.8.1.2	-0.46	0.001
Bacteria	2.1.1.35	-0.45	0.0013
Bacteria	4.1.3.40	-0.75	2.8e-11
Bacteria	3.6.3.41	-0.61	6.9e-07
Bacteria	3.6.3.29	-0.68	7.3e-09
Bacteria	2.1.1.220	0.69	4e-09
Bacteria	2.1.1.185	-0.7	2e-09
Bacteria	1.16.3.1	-0.39	0.0093
Bacteria	3.1.21.1	-0.46	0.001
Bacteria	1.1.1.262	-0.56	9.4e-06
Bacteria	2.7.1.19	-0.53	6.1e-05
Bacteria	3.5.5.1	-0.43	0.0023
Bacteria	1.8.1.7	-0.7	9.7e-10
Bacteria	1.3.3.3	-0.77	1.8e-12
Bacteria	1.8.1.8	-0.53	6.4e-05
Bacteria	2.5.1.55	-0.62	3.6e-07
Bacteria	1.3.8.4	-0.4	0.0077
Bacteria	2.5.1.120	0.42	0.0033
Bacteria	5.4.2.7	0.39	0.0084
Bacteria	3.2.2.20	-0.4	0.0072
Archaea	3.2.2.20	-0.54	0.0017
Bacteria	2.6.1.66	-0.53	4.7e-05
Bacteria	2.1.1.79	-0.4	0.0062
Bacteria	3.1.3.6	-0.42	0.0036
Bacteria	1.14.16.1	-0.57	6.3e-06
Bacteria	2.7.1.59	-0.54	2.8e-05
Bacteria	2.3.1.129	-0.69	4.7e-09
Bacteria	2.8.3.5	-0.4	0.0059
Bacteria	1.13.11.5	-0.46	0.001
Bacteria	5.1.3.3	-0.49	0.00028
Bacteria	6.3.2.3	-0.77	2.8e-12
Bacteria	1.2.1.79	-0.39	0.0095
Bacteria	2.3.1.61	-0.62	3.8e-07
Bacteria	5.3.3.8	-0.53	6e-05
Bacteria	2.7.1.144	0.48	0.00044
Bacteria	5.1.2.3	-0.59	3.3e-06
Bacteria	3.1.2.4	-0.44	0.0017
Bacteria	1.13.11.6	-0.61	8.5e-07
Bacteria	3.1.3.7	-0.44	0.0019
Bacteria	2.3.1.37	-0.53	4.5e-05
Bacteria	1.14.19.1	-0.46	0.001
Bacteria	3.1.2.12	-0.74	3.8e-11
Bacteria	2.1.1.33	-0.49	3e-04
Bacteria	1.14.13.9	-0.56	1.3e-05
Bacteria	4.4.1.22	-0.59	3e-06
Bacteria	2.7.8.7	0.53	4.3e-05
Bacteria	2.3.2.8	-0.66	3e-08
Bacteria	1.14.19.3	-0.41	0.0046
Bacteria	3.5.99.7	-0.52	9.7e-05
Bacteria	1.4.3.5	-0.8	1.1e-13
Bacteria	1.14.12.17	-0.43	0.0031
Bacteria	6.1.1.18	-0.66	2.7e-08
Bacteria	1.1.2.3	-0.5	0.00024
Bacteria	2.3.1.15	-0.62	5.1e-07
Bacteria	1.3.1.9	-0.6	1.3e-06
Bacteria	3.6.1.41	-0.56	9.7e-06
Bacteria	4.6.1.12	0.41	0.0055
Bacteria	1.1.99.1	-0.68	6.5e-09
Bacteria	5.2.1.2	-0.53	4.8e-05
Bacteria	3.1.1.32	-0.56	1.1e-05
Bacteria	1.13.11.11	-0.48	0.00046
Bacteria	1.6.1.1	-0.55	1.6e-05
Bacteria	2.7.1.107	-0.42	0.0035
Bacteria	2.1.1.34	-0.4	0.0065
Bacteria	2.3.2.6	-0.76	6.8e-12
Bacteria	3.1.13.5	-0.78	1.1e-12
Bacteria	2.3.1.94	-0.51	0.00011
Bacteria	2.1.1.181	-0.83	9e-16
Bacteria	2.1.1.173	-0.71	8e-10
Bacteria	6.3.1.8	-0.39	0.0099
Bacteria	3.4.21.83	-0.57	7.5e-06
Bacteria	3.4.24.70	-0.55	2e-05
Bacteria	3.1.7.2	-0.47	0.00066
Bacteria	4.2.1.12	-0.57	6.5e-06
Bacteria	3.4.24.3	-0.44	0.0016
Bacteria	2.1.1.191	-0.45	0.0014
