# Supplementary material for: Correlating enzyme annotations with a large set of microbial growth temperatures reveals metabolic adaptations to growth at diverse temperatures
Source: BMC Microbiol. 2018 Nov 6;18:177. doi: 10.1186/s12866-018-1320-7 (PMC6219164; doi:10.1186/s12866-018-1320-7)
Supplement: Supplementary file 6 — significant_duf.tsv. A tab-delimited data file containing a total of 33 unique DUFs that are significantly correlated with temperature in archaea or bacteria. Respectively, the data headers “domain”, “pfam_id” and “duf_id” indicate the domain of life, the Pfam identifier and the DUF identifier. The table indicates the Spearman correlation coefficient (“spearmah_rho”) and the corrected p-value (adjusted by false discovery rate, “pval_norm”). Only DUFs with a p-value less than or equal to 0.01 are included. (TSV 1 kb) [file 12866_2018_1320_MOESM6_ESM.tsv]

domain	pfam_id	duf_id	spearman_rho	pvalue_norm
Archaea	PF01345	DUF11	-0.74	1.70E-07
Bacteria	PF01935	DUF87	0.4	0.0035
Archaea	PF01995	DUF128	-0.62	7.00E-05
Bacteria	PF03008	DUF234	0.42	0.0016
Archaea	PF03235	DUF262	-0.49	0.0031
Archaea	PF04282	DUF438	0.49	0.0038
Bacteria	PF04282	DUF438	0.43	0.001
Archaea	PF05598	DUF772	-0.49	0.0033
Bacteria	PF05670	DUF814	0.8	1.40E-14
Bacteria	PF05872	DUF853	-0.44	0.0008
Bacteria	PF06155	DUF971	-0.56	7.60E-06
Bacteria	PF06863	DUF1254	-0.5	7.90E-05
Bacteria	PF07364	DUF1485	-0.44	0.00076
Archaea	PF07510	DUF1524	-0.52	0.0014
Bacteria	PF07510	DUF1524	-0.41	0.0022
Archaea	PF08349	DUF1722	-0.67	7.00E-06
Bacteria	PF08719	DUF1768	-0.47	0.00025
Archaea	PF09094	DUF1925	0.45	0.0097
Archaea	PF09095	DUF1926	0.45	0.0097
Bacteria	PF09210	DUF1957	0.44	0.00091
Archaea	PF09210	DUF1957	0.48	0.004
Bacteria	PF09314	DUF1972	-0.45	0.00069
Bacteria	PF09317	DUF1974	-0.69	2.10E-09
Bacteria	PF09664	DUF2399	0.42	0.0018
Archaea	PF09924	DUF2156	-0.54	0.00083
Bacteria	PF09989	DUF2229	0.68	3.40E-09
Bacteria	PF10077	DUF2314	-0.36	0.0097
Bacteria	PF10370	DUF2437	0.48	0.00022
Bacteria	PF11074	DUF2779	-0.38	0.0051
Bacteria	PF11852	DUF3372	-0.53	2.50E-05
Bacteria	PF11954	DUF3471	-0.61	4.50E-07
Bacteria	PF13271	DUF4062	-0.5	8.20E-05
Bacteria	PF13700	DUF4158	-0.49	0.00016
Bacteria	PF13761	DUF4166	-0.42	0.0016
Bacteria	PF16313	DUF4953	-0.67	6.60E-09
Bacteria	PF17432	DUF3458_C	-0.81	2.90E-15
Archaea	PF17432	DUF3458_C	-0.63	4.50E-05
